# Supplementary material for: Effects of a Unique Combination of the Whole-Body Low Dose Radiotherapy with Inactivation of Two Immune Checkpoints and/or a Heat Shock Protein on the Transplantable Lung Cancer in Mice
Source: Int J Mol Sci. 2021 Jun 11;22(12):6309. doi: 10.3390/ijms22126309 (PMC8231142; doi:10.3390/ijms22126309)
Supplement: Supplementary file 1 [file ijms-22-06309-s001.zip]

Archive with 1 entries (1 files):
- ijms-1252950-supplementary.pdf
